# Supplementary material for: Differences in Expression of Human Leukocyte Antigen Class II Subtypes and T Cell Subsets in Behçet’s Disease with Arthritis
Source: Int J Mol Sci. 2019 Oct 11;20(20):5044. doi: 10.3390/ijms20205044 (PMC6829274; doi:10.3390/ijms20205044)
Supplement: Supplementary file 1 [file ijms-20-05044-s001.zip]

Archive with 3 entries (2 files):
- supplementary/
- supplementary/Supplementary Figures.pptx
- supplementary/Supplementary Tables.docx
